# Supplementary material for: A Simple Picaxe Microcontroller Pulse Source for Juxtacellular Neuronal Labelling
Source: Bioengineering (Basel). 2016 Oct 19;3(4):27. doi: 10.3390/bioengineering3040027 (PMC5597270; doi:10.3390/bioengineering3040027)
Supplement: Supplementary file 1 [file bioengineering-03-00027-s001.zip › bioengineering-152012-final-supplementary/PicaxeStim.txt]

'********************************************************************************************
'Picaxe 14M2 Pulse Generator.
'This BASIC code generates pulses ranging from 100 ms to 800 ms; In 'Search ' mode it produces pulses at 2.5 Hz (50 %
'duty cycle) at a fixed pulse amplitude of 1 nA. In all other modes it produces pulses (100-800 ms) delivered every 5 seconds 
'In 'JNL' mode it produces pulses at 2.5 Hz (50 % duty cycle) at a variable pulse amplitude. 
'
'
'
'
main:
	output B.0						'Set pins B.0-B.5 as outputs
	output B.1
	output B.2
	output B.3
	output B.4
	output B.5
	if pinC.0 = 1 then goto do_JNL		'Option for juxtacellular labelling and for 1 nA 'search' stimulus
	if pinC.1 = 1 then goto do_100		'Option for application of 100 ms pulses every 5 s
	If pinC.2 = 1 then goto do_200		'Option for application of 200 ms pulses every 5 s
	If pinC.3 = 1 then goto do_400		'Option for application of 400 ms pulses every 5 s
	If pinC.4 = 1 then goto do_800		'Option for application of 800 ms pulses every 5 s
	goto main

do_100:							'Subroutine for application of 100 ms pulses every 5 s
	if pinC.1 = 0 then goto main			'Check status of pin 6. If low, code jumps to 'main'
	pulsout B.5,500					'Set 5 ms pulse at pin 8
	high B.1						'make pin 12 (B.1) high
	high B.2						'make pin 11 (B.2) high to turn LED on
	high B.3						'make pin 10 (B.3) high
	pause 100						'wait 100 ms
	low B.1						'make pin 12 (B.1) low
	low B.2						'make pin 11 (B.2) low to turn LED off
	low B.3						'make pin 10 (B.3) low
	pause 4900						'wait 4900 ms
	goto do_100						'repeat do_100:
	
do_200:							'Subroutine for application of 200 ms pulses every 5 s
	if pinC.2 = 0 then goto main			'Check status of pin 5. If low, code jumps to 'main'
	pulsout B.5,500					'Set 5 ms pulse at pin 8
	high B.1						'make pin 12 (B.1) high
	high B.2						'make pin 11 (B.2) high to turn LED on
	high B.3						'make pin 10 (B.3) high
	pause 200						'wait 200 ms
	low B.1						'make pin 12 (B.1) low
	low B.2						'make pin 11 (B.2) low to turn LED off
	low B.3						'make pin 10 (B.3) low
	pause 4800						'wait 4800 ms
	goto do_200						'repeat do_200:

do_400:							'Subroutine for application of 400 ms pulses every 5 s
	if pinC.3 = 0 then goto main			'Check status of pin 4. If low, code jumps to 'main'
	pulsout B.5,500					'Set 5 ms pulse at pin 8
	high B.1						'make pin 12 (B.1) high
	high B.2						'make pin 11 (B.2) high to turn LED on
	high B.3						'make pin 10 (B.3) high
	pause 400						'wait 400 ms
	low B.1						'make pin 12 (B.1) low
	low B.2						'make pin 11 (B.2) low to turn LED off
	low B.3						'make pin 10 (B.3) low
	pause 4600						'wait 4600 ms
	goto do_400						'repeat do_400:
	
do_800:							'Subroutine for application of 800 ms pulses every 5 s
	if pinC.4 = 0 then goto main			'Check status of pin 3. If low, code jumps to 'main'
	pulsout B.5,500					'Set 5 ms pulse at pin 8
	high B.1						'make pin 12 (B.1) high
	high B.2						'make pin 11 (B.2) high to turn LED on
	high B.3						'make pin 10 (B.3) high
	pause 800						'wait 800 ms
	low B.1						'make pin 12 (B.1) low
	low B.2						'make pin 11 (B.2) low to turn LED off
	low B.3						'make pin 10 (B.3) low
	pause 4200						'wait 4200 ms
	goto do_800						'repeat do_800:
	
do_JNL:							'Subroutine for application of pulses at 2.5 Hz (50% duty cycle)for 'search' and JNL. 
	if pinC.0 = 0 then goto main			'Check status of pin 7. If low, code jumps to 'main'
	pulsout B.5,500					'Set 5 ms pulse at pin 8
	high B.0						'make pin 13 (B.0) high
	high B.2						'make pin 11 (B.2) high
	high B.4						'make pin 9 (B.4) high
	pause 200						'wait 200 ms
	low B.0						'make pin 13 (B.0) low
	low B.2						'make pin 11 (B.0) low
	low B.4						'make pin 9 (B.0) low
	pause 200						'wait 200 ms
	goto do_JNL						'repeat do_JNL:
